# Supplementary material for: Development of Wall-Coated Open Tubular Columns and Their Application to Nano Liquid Chromatography Coupled to Tandem Mass Spectrometry
Source: Molecules. 2023 Jun 29;28(13):5103. doi: 10.3390/molecules28135103 (PMC10343200; doi:10.3390/molecules28135103)
Supplement: Supplementary file 1 [file molecules-28-05103-s001.zip]

Archive with 1 entries (1 files):
- molecules-2463362-supplementary.pdf
